# Supplementary material for: The effect of time-of-day on short-term repetitive maximal performance, cognitive ability and psychological variables in adolescents
Source: PLoS One. 2025 Mar 26;20(3):e0300897. doi: 10.1371/journal.pone.0300897 (PMC11940685; doi:10.1371/journal.pone.0300897)
Supplement: S1 Table — (XLSX) [file pone.0300897.s001.xlsx]

## Sheet: TD
	Exercice 1		Exercice 2
	08h00	16h00	08h00	16h00
subject 1	625	652.26	593.1	629
subject 2	507.11	519	505.36	527
subject 3	610.25	605	608	597
subject 4	640.3	616.6	613.9	592.4
subject 5	640.3	621	619.8	588.6
subject 6	560.8	529	581.6	522
subject 7	559.7	570.9	572.3	553.8
subject 8	566.7	572.9	583	558
subject 9	584.4	540.7	613.7	519.3
subject 10	617.6	607.1	627.7	606.1
subject 11	499	547.5	530.2	535.5
subject 12	543	602.9	589.2	520
subject 13	720.8	698.8	714	705.7
subject 14	724.89	689.8	715	707.5
subject 15	668.7	539	658	611
subject 16	663.04	614.7	654	603.8
subject 17	683.1	571	689.4	644
subject 18	605.8	596.5	584	494
subject 19	737.8	648	744	624.77
subject 20	570.86	576.4	599.4	611
subject 21	710	683.6	705	697.9
	5mSN-1		5mSN-2
MOY	620.912	600.127	623.841	592.78
ecart type	70.5185	52.6559	62.2762	62.7373
erreur type	15.3884	11.4905	13.5898	13.6904

## Sheet: MD
	Exercice 1		Exercice 2
	08h00	16h00	08h00	16h00
subject 1	104.16	108.71	98.85	104.83
subject 2	84.51	86.5	84.22	87.83
subject 3	101.71	100.83	101.33	99.7
subject 4	106.71	102.76	102.3	98.73
subject 5	106.71	103.5	103.3	98.1
subject 6	93.46	88.16	96.93	87
subject 7	93.28	95.15	95.38	92.3
subject 8	94.45	95.48	97.16	93
subject 9	97.4	90.11	102.28	86.55
subject 10	102.93	101.18	104.61	101.01
subject 11	83.16	91.25	88.36	89.25
subject 12	90.5	100.48	98.2	86.66
subject 13	120.13	116.46	119	117.61
subject 14	120.815	114.96	119.16	117.9
subject 15	111.45	89.83	109.66	101.83
subject 16	110.5	102.45	109	100.63
subject 17	113.85	95.16	114.9	107.3
subject 18	100.96	99.41	97.33	82.33
subject 19	122.96	108	124	104.12
subject 20	95.14	96.066	99.9	101.83
subject 21	118.33	113.98	117.5	116.31
	5mSN-1		5mSN-2
MOY	103.482	100.02	103.97	98.801
ecart-type	11.7535	8.77967	10.3806	10.4533
erreur-type	2.56483	1.91588	2.26523	2.28109

## Sheet: IF
	Exercice1		Exercice 2
	08h00	16h00	08h00	16h00
subject 1	11.11	0.96	3.45	5.16
subject 2	19.01	15.78	19	10.32
subject 3	15.134	11.36	6.1	10.95
subject 4	7.65	4.74	0.48	2.63
subject 5	7.57	7.4	1.37	3.52
subject 6	0.64	3.95	2.35	10.81
subject 7	0.53	5.69	1.71	8.28
subject 8	0.58	6.66	3.04	8.85
subject 9	2.83	1.82	2.05	7.43
subject 10	3.9	7.04	3.61	4.6
subject 11	14.04	1.57	4.09	7.33
subject 12	8.94	2.9	4.5	5.68
subject 13	7.25	0.94	4.89	3.21
subject 14	6.87	1.77	5.306	3.5
subject 15	0.59	7.56	2.64	21.17
subject 16	0.301	7.9	2.22	3.8
subject 17	2.74	5.18	0.96	17.03
subject 18	12.23	6.98	1.538	3.03
subject 19	3.96	7.2	1.6	3.7
subject 20	11.57	5.7	12.45	6.19
subject 21	7.317	4.96	4.52	7.32
	5mSN-1		5mSN-2
MOY	6.89343	5.6219	4.18448	7.35762
ecart-type	5.44714	3.58213	4.2524	4.75162
erreur-type	1.18866	0.781684	0.927949	1.03689

## Sheet: Better distance
	Exercice 1		Exercice2
	08h00	16h00	08h00	16h00
subject 1	125	112.8	100	106
subject 2	100	100	93.56	93
subject 3	110	112	113	110
subject 4	115	108	104.2	100
subject 5	115	111	105.9	100
subject 6	94.9	93	98.3	93
subject 7	94.7	100	98.3	96.8
subject 8	95	100	99	97
subject 9	100	100	105.8	90
subject 10	105.8	109	107.1	105
subject 11	90	104	90	96.7
subject 12	100	105	100	100
subject 13	126	122.5	125	125
subject 14	126	120.7	125	125
subject 15	115	95	117	119
subject 16	115	110	115	105
subject 17	117	100	125	125
subject 18	110	110	100	102
subject 19	127	115	125	110
subject 20	100	100	97	105
subject 21	124	119.4	123	123
	5mSN-1		5mSN-2
MOY	109.781	107.019	107.208	105.175
ecart-type	11.989	8.33766	11.5654	11.283
erreur-type	2.61622	1.81943	2.52377	2.46215

## Sheet: RPE fin
	Exercice 1		Exercice 2
	08h00	16h00	08h00	16h00
subject 1	8	6	8	7
subject 2	9	10	7	8
subject 3	5	9	9	10
subject 4	6	8	5	9
subject 5	6	9	7	5
subject 6	8	4	8	5
subject 7	5	7	5	8
subject 8	8	7	9	7
subject 9	5	8	5	7
subject 10	4	6	5	7
subject 11	9	6	10	10
subject 12	9	6	8	9
subject 13	5	7	7	8
subject 14	6	5	7	8
subject 15	7	9	9	8
subject 16	7	8	8	7
subject 17	6	9	9	9
subject 18	5	6	9	10
subject 19	1	4	1	3
subject 20	6	7	9	8
subject 21	8	6	9	8
	5mSN-1		5mSN-2
	08h00	16h00	08h00	16h00
MOY	6.33333	7	7.33333	7.66667
ecart-type	1.95789	1.67332	2.12916	1.74165
erreur-type	0.427247	0.365148	0.464621	0.380058

## Sheet: LJT
	measure 1		measure 2		measure 3		measure 4
	08h00	16h00	08h00	16h00	08h00	16h00	08h00	16h00
subject 1	1.4	1.3	1.5	1.6	1.38	1.6	1.7	1.57
subject 2	1.39	1.2	1.3	1.34	1.3	1.3	1.35	1.3
subject 3	1.78	1.85	1.75	1.72	1.7	1.75	1.78	1.8
subject 4	1.85	1.9	1.86	1.7	2	1.9	2	1.7
subject 5	1.8	2	1.97	1.6	1.9	1.6	1.95	1.8
subject 6	1.4	1.27	1.28	1.35	1.43	1.52	1.52	1.74
subject 7	1.27	1.17	1.4	1.34	1.37	1.46	1.42	1.3
subject 8	1.2	1.26	1.37	1.37	1.53	1.4	1.53	1.29
subject 9	1.4	1.37	1.35	1.24	1.4	1.34	1.5	1.5
subject 10	1.47	1.56	1.45	1.5	1.57	1.5	1.67	1.66
subject 11	1.16	1.2	1.06	1.18	1.19	1.2	1.1	1.18
subject 12	1.4	1.4	1.3	1.64	1.5	1.44	1.55	1.4
subject 13	2.1	2.35	2.15	2.3	2.17	2.24	2.15	2.4
subject 14	2.3	2.4	2.08	2.2	2.2	2.1	2.1	2
subject 15	1.86	2	2.14	2.1	2.1	2.12	2.13	2.14
subject 16	1.37	1.65	1.45	1.67	1.57	1.55	1.65	1.46
subject 17	1.84	2.1	2.17	1.97	2.1	1.76	2.2	1.8
subject 18	1.4	1.35	1.54	1.78	1.58	1.7	1.68	1.78
subject 19	2.38	2.15	2.1	1.97	2.14	1.87	2.2	2
subject 20	1.4	1.4	1.63	1.5	1.6	1.58	1.7	1.57
subject 21	2	1.87	1.95	1.9	2.8	2.1	1.97	2
	08h00	16h00	08h00	16h00	08h00	16h00	08h00	16h00
MOY	1.62714	1.65476	1.65714	1.66524	1.73952	1.6681	1.75476	1.68524
ecart-type	0.358429	0.403505	0.351371	0.317358	0.400818	0.293745	0.308604	0.313729
erreur-type	0.0782156	0.088052	0.0766754	0.0692532	0.0874656	0.0641004	0.0673428	0.0684614

## Sheet: attention
	measure 1		measure 2		measure 3		measure 4
	08h00	16h00	08h00	16h00	08h00	16h00	08h00	16h00
subject 1	65	89	80	86	83	82	78	77
subject 2	57	66	67	67	65	61	64	78
subject 3	50	66	61	72	74	63	53	58
subject 4	67	55	67	71	67	61	75	71
subject 5	62	57	67	61	61	48	65	56
subject 6	51	69	77	72	58	67	68	71
subject 7	39	63	57	58	49	60	60	59
subject 8	51	80	81	85	70	75	76	75
subject 9	78	64	72	62	84	63	82	73
subject 10	82	64	82	71	86	69	80	76
subject 11	52	65	64	55	62	64	64	61
subject 12	72	88	84	79	78	87	92	79
subject 13	71	60	71	74	77	72	79	70
subject 14	69	53	83	87	76	68	79	77
subject 15	74	96	77	80	80	76	89	86
subject 16	50	65	67	62	61	67	64	64
subject 17	80	85	87	94	84	84	91	92
subject 18	53	53	52	51	53	56	59	51
subject 19	72	51	75	59	83	61	77	62
subject 20	71	61	75	72	70	71	76	72
subject 21	80	70	77	78	69	70	75	79
	measure 1		measure 2		measure 3		measure 4
	08h00	16h00	08h00	16h00	08h00	16h00	08h00	16h00
MOY	64.0952	67.619	72.5238	71.2381	70.9524	67.8571	73.619	70.8095
ecart-type	12.3811	12.8159	9.30924	11.5278	10.8788	9.43019	10.7214	10.318
erreur-type	2.70177	2.79666	2.03144	2.51558	2.37394	2.05784	2.33959	2.25158

## Sheet: anxiety
	At begining of session		End of session
	08h00	16h00	08h00	16h00
subject 1	6	5	11	2
subject 2	7	5	5	4
subject 3	2	6	5	7
subject 4	1	4	2	4
subject 5	6	6	3	7
subject 6	15	18	20	14
subject 7	11	7	4	6
subject 8	12	5	11	11
subject 9	1	1	2	4
subject 10	0	8	1	5
subject 11	5	8	6	6
subject 12	14	7	2	4
subject 13	1	2	1	3
subject 14	2	4	4	6
subject 15	2	3	2	4
subject 16	3	2	5	4
subject 17	3	4	6	4
subject 18	1	1	6	7
subject 19	0	4	0	4
subject 20	14	24	19	11
subject 21	3	3	2	4
Moyenne	5.19048	6.04762	5.57143	5.7619
ecart type	5.02612	5.4633	5.46417	2.98169
erreur type	1.09679	1.19219	1.19238	0.650658

## Sheet: anger
	At begining of session		End of session
	08h00	16h00	08h00	16h00
subject 1	3	5	4	5
subject 2	1	3	3	5
subject 3	3	3	6	5
subject 4	3	5	2	6
subject 5	6	6	3	9
subject 6	20	23	21	16
subject 7	15	11	7	9
subject 8	13	8	13	11
subject 9	2	3	3	3
subject 10	4	7	4	7
subject 11	5	7	3	5
subject 12	2	0	4	7
subject 13	3	0	2	2
subject 14	1	5	0	1
subject 15	1	3	2	1
subject 16	1	5	4	4
subject 17	2	3	6	6
subject 18	3	3	4	3
subject 19	4	3	4	4
subject 20	23	23	23	14
subject 21	5	9	3	8
	5mSN-1		5mSN-2
	08h00	16h00	08h00	16h00
MOY	5.71429	6.42857	5.7619	6.2381
ecart-type	6.38861	6.13654	5.98251	3.92307
erreur-type	1.39411	1.3391	1.30549	0.856084
mediane	3	5	4	5
quartile 1	2	3	3	4
quartile 3	5	7	6	8

## Sheet: confusion
	At begining of session		End of session
	08h00	16h00	08h00	16h00
subject 1	5	6	6	8
subject 2	4	5	5	4
subject 3	5	2	6	4
subject 4	2	6	3	5
subject 5	3	6	2	4
subject 6	8	10	13	5
subject 7	17	7	11	6
subject 8	9	8	11	11
subject 9	1	4	1	2
subject 10	0	3	1	7
subject 11	5	6	6	6
subject 12	11	2	1	0
subject 13	1	1	2	5
subject 14	2	3	3	4
subject 15	3	6	4	3
subject 16	6	7	6	8
subject 17	4	5	6	7
subject 18	2	8	2	1
subject 19	8	5	8	4
subject 20	11	20	8	9
subject 21	6	8	5	8
	5mSN-1		5mSN-2
	08h00	16h00	08h00	16h00
MOY	5.38095	6.09524	5.2381	5.28571
ecart-type	4.14097	3.92307	3.47714	2.70449
erreur-type	0.903633	0.856084	0.758773	0.590169
mediane	5	6	5	5
quartile 1	2	4	2	4
quartile 3	8	7	6	7

[truncated: 9 more sheets: DEP, FAT, Interpersonal relationship, VIG, TMD, fatigue, Sleep, stress, DOMS]
